# Supplementary material for: Persistence of Metabolomic Changes in Patients during Post-COVID Phase: A Prospective, Observational Study
Source: Metabolites. 2022 Jul 13;12(7):641. doi: 10.3390/metabo12070641 (PMC9321209; doi:10.3390/metabo12070641)
Supplement: Supplementary file 1 [file metabolites-12-00641-s001.zip]

Archive with 4 entries (4 files):
- Supplement S1.pdf
- Supplement S2.pdf
- Supplement S3.pdf
- Table S1.pdf
